# Supplementary material for: Magnetic Exchange Mechanism and Quantized Anomalous Hall Effect in Bi2Se3 Film with a CrWI6 Monolayer
Source: Molecules. 2024 Aug 29;29(17):4101. doi: 10.3390/molecules29174101 (PMC11396793; doi:10.3390/molecules29174101)
Supplement: Supplementary file 1 [file molecules-29-04101-s001.zip]

Archive with 1 entries (1 files):
- molecules-3131013-supplementary.pdf
